# Supplementary material for: Structural Elucidation and Covalent Modulation of the Autorepressed Orphan Nuclear Receptor NR2F6
Source: ACS Chem Biol. 2025 Sep 10;20(9):2308–17. doi: 10.1021/acschembio.5c00475 (PMC12455566; doi:10.1021/acschembio.5c00475)
Supplement: Supplementary file 2 [file cb5c00475_si_002.xls]

## Sheet: Cmpd Characterization Checklist
																				jo-
															Corresponding Author					Luc Brunsveld
															Title	Structural Elucidation and Covalent Modulation of the Autorepressed Nuclear Receptor NR2F6
COMPOUND CHARACTERIZATION CHECKLIST
															asfsad
TO DISPLAY INSTRUCTIONS: Double-click HERE (Formula Bar must be visible: Select View>Formula Bar) TO CLOSE: Enter/Return 1. At the upper right, enter the name of the corresponding author and the title of the manuscript. For a new or updated Checklist included with a revision, enter the manuscript ID number next to "jo". 2. In the left-most column, enter the identifying numbers (or table-entry num…
COMPOUND				IDENTITY												PURITY					COMPUTATIONAL DATA in SI*			AUTHOR REMARKS
Compound, structure, or table-entry number		New	Known	Weight and percentage yield	Physical state / mp range if cryst. solid	IR	UV-Vis	1H NMR	13C NMR	MS	MS Accurate mass (HRMS)	Optical rotation/ORD/CD	Enantiomeric/Diastereomeric ratio	X-ray [ORTEP and CIF in SI*]	<>	Copy of 1H/13C NMR spectrum in SI*	Copy of chromatogram in SI*	Quant. GC, HPLC, electrophoresis	Elemental analysis	<>	Cartesian coordinates or Z-matrix	# of imaginary frequencies	Total energy	(* SI = Supporting Information)
4-chloro-3-nitro-N-phenylbenzamide			x	x				x	x	x	x					x	x
2-chloro-N-(4-fluorophenyl)-5-nitrobenzamide			x	x				x	x	x	x					x	x
4-chloro-N-(2-fluorophenyl)-3-nitrobenzamide			x	x				x	x	x	x					x	x
4-chloro-N-(4-fluorophenyl)-3-nitrobenzamide			x	x				x	x	x	x					x	x
2-chloro-5-nitro-N-(4-(trifluoromethyl)phenyl)benzamide			x	x				x	x	x	x					x	x
2-chloro-N-(4-ethoxyphenyl)-5-nitrobenzamide			x	x				x	x	x	x					x	x
2-chloro-N-(3-hydroxyphenyl)-5-nitrobenzamide			x	x				x	x	x	x					x	x
2-chloro-N-(4-hydroxyphenyl)-5-nitrobenzamide			x	x				x	x	x	x					x	x
Tert-butyl (4-(2-chloro-5-nitrobenzamido)phenyl)carbamate			x	x				x	x	x	x					x	x
N-(4-aminophenyl)-2-chloro-5-nitrobenzamide			x	x				x	x	x	x					x	x
6-chloro-3-nitro-N-phenylpyridin-2-amine			x	x				x	x	x	x					x	x
